# Supplementary material for: miRNAs and Genes Involved in the Interplay between Ocular Hypertension and Primary Open-Angle Glaucoma. Oxidative Stress, Inflammation, and Apoptosis Networks
Source: J Clin Med. 2021 May 21;10(11):2227. doi: 10.3390/jcm10112227 (PMC8196557; doi:10.3390/jcm10112227)
Supplement: Supplementary file 1 [file jcm-10-02227-s001.zip]

Archive with 1 entries (1 files):
- Supplementary -Fig_3a-Pathway enrichment.cys
